# Supplementary material for: An implantable human stem cell-derived tissue-engineered rostral migratory stream for directed neuronal replacement
Source: Commun Biol. 2021 Jul 15;4:879. doi: 10.1038/s42003-021-02392-8 (PMC8282659; doi:10.1038/s42003-021-02392-8)
Supplement: Supplementary file 3 — Supplementary Data 1 [file 42003_2021_2392_MOESM3_ESM.xlsx]

## Sheet: Rat Brain ROIs
		GFAP-Ezrin									Normalized to Proto
		Label	Area	Mean	IntDen		RMS/Proto				Proto	RMS
	1	R-Result of GFAP-Ezrin - Proto.tif	563627	2.164	1.21977e+06				R	1	1	11.2366
	2	R-Result of GFAP-Ezrin - RMS.tif	563627	24.318	1.37061e+07		11.2366		DA6	2	1	6.49748
	3	DA-Result of GFAP-Ezrin - ProtoROI.tif	5636.26	1.467	8266.21				MJF	3	1	5.86408
	4	DA-Result of GFAP-Ezrin - RMS-ROI.tif	5636.26	9.529	53709.6		6.49748		DA1	4	1	19.7036
	5	Result of Mask of MJF GFAP-Ezrin - Proto.tif	22545	0.959	21623.1				DA3	5	1	9.45655
	6	Result of Mask of MJF GFAP-Ezrin - RMS.tif	5636.26	22.497	126800		5.86408
	1	Result of Mask of DA 1 LEFT 9 GFAP-Ezrin-Proto.tif	5581	0.321	1793.83
	2	Result of Mask of DA 1 LEFT 9 GFAP-Ezrin-RMS.tif	5581	6.333	35344.9		19.7036
	1	Result of Mask of DA 3 LEFT 9 GFAP-Ezrin-Proto.tif	5581	2.361	13176.5
	2	Result of Mask of DA 3 LEFT 9 GFAP-Ezrin-RMS.tif	5581	22.326	124604		9.45655
						Mean	8.26368
		GFAP-Robo2
		Label	Area	Mean	IntDen		RMS/Proto				Normalized to Proto
	1	R-Result of GFAP-Robo2 - Proto.tif	563627	2.088	1.17674e+06						Proto	RMS
	2	R-Result of GFAP-Robo2 - RMS.tif	563627	56.244	3.17007e+07		26.9394		R	1	1	26.9394
	3	DA-Result of GFAP-Robo2 - ProtoROI.tif	5636.26	1.545	8710.05				DA6	2	1	8.27724
	4	DA-Result of GFAP-Robo2 - RMS-ROI.tif	5636.26	12.791	72095.2		8.27724		MJF	3	1	25.7474
	5	Result of Mask of MJF GFAP-Robo2 - Proto.tif	5636.26	1.235	6961.32				DA1	4	1	21.924
	6	Result of Mask of MJF GFAP-Robo2 - RMS.tif	5636.26	31.801	179236		25.7474		DA3	5	1	6.98773
	1	Result of Mask of DA 1 LEFT 9 GFAP-Robo2-Proto.tif	5581	0.516	2880.92
	2	Result of Mask of DA 1 LEFT 9 GFAP-Robo2-RMS.tif	5581	11.317	63161.2		21.924
	1	Result of Mask of DA 3 LEFT 9 GFAP-Robo2-Proto.tif	5581	5.354	29881.7
	2	Result of Mask of DA 3 LEFT 9 GFAP-Robo2-RMS.tif	5581	37.414	208805		6.98773
						Mean	16.988
		GFAP
		Label	Area	Mean	IntDen		RMS/Proto
	1	Result of GFAP-GFAP - Proto.tif	563627	6.836	3.85286e+06						Normalized to Proto
	2	Result of GFAP-GFAP - RMS.tif	563627	83.024	4.67948e+07		12.1455				Proto	RMS
	3	DA-Result of GFAP-GFAP - ProtoROI.tif	5636.26	5.837	32901.6				R	1	1	12.1455
	4	DA-Result of GFAP-GFAP - RMS-ROI.tif	5636.26	18.337	103354		3.14133		DA6	2	1	3.14133
	5	Result of Mask of MJF GFAP-GFAP - Proto.tif	5636.26	2.687	15142.7				MJF	3	1	12.8411
	6	Result of Mask of MJF GFAP-GFAP - RMS.tif	5636.26	34.5	194449		12.8411		DA1	4	1	15.7979
	1	Result of Mask of DA 1 LEFT 9 GFAP-GFAP-Proto.tif	5581	2.05	11442				DA3	5	1	5.87158
	2	Result of Mask of DA 1 LEFT 9 GFAP-GFAP-RMS.tif	5581	32.388	180759		15.7979
	1	Result of Mask of DA 3 LEFT 9 GFAP-GFAP-Proto.tif	5581	8.13	45370.9
	2	Result of Mask of DA 3 LEFT 9 GFAP-GFAP-RMS.tif	5581	47.733	266399		5.87158
						Mean	8.49988
		GFAP-Ezrin
		Label	Area	Mean	IntDen		RMS/Proto				Proto	RMS
	1	R-Result of GFAP-Ezrin - Proto.tif	563627	2.164	1.21977e+06				R	1	1	11.2366
	2	R-Result of GFAP-Ezrin - RMS.tif	563627	24.318	1.37061e+07		11.2366		DA6	2	1	6.49748
	3	DA-Result of GFAP-Ezrin - ProtoROI.tif	5636.26	1.467	8266.21				MJF	3	1	5.86408
	4	DA-Result of GFAP-Ezrin - RMS-ROI.tif	5636.26	9.529	53709.6		6.49748		DA1	4	1	19.7036
	5	Result of Mask of MJF GFAP-Ezrin - Proto.tif	22545	0.959	21623.1				DA3	5	1	9.45655
	6	Result of Mask of MJF GFAP-Ezrin - RMS.tif	5636.26	22.497	126800		5.86408			Mean	1	10.5517
	1	Result of Mask of DA 1 LEFT 9 GFAP-Ezrin-Proto.tif	5581	0.321	1793.83					sd	0	4.97666
	2	Result of Mask of DA 1 LEFT 9 GFAP-Ezrin-RMS.tif	5581	6.333	35344.9		19.7036			n	6	6
	1	Result of Mask of DA 3 LEFT 9 GFAP-Ezrin-Proto.tif	5581	2.361	13176.5					SEM	0	2.03171
	2	Result of Mask of DA 3 LEFT 9 GFAP-Ezrin-RMS.tif	5581	22.326	124604		9.45655
						Mean	8.26368
		GFAP-Robo2
		Label	Area	Mean	IntDen		RMS/Proto				Normalized to Proto
	1	R-Result of GFAP-Robo2 - Proto.tif	563627	2.088	1.17674e+06						Proto	RMS
	2	R-Result of GFAP-Robo2 - RMS.tif	563627	56.244	3.17007e+07		26.9394		R	1	1	26.9394
	3	DA-Result of GFAP-Robo2 - ProtoROI.tif	5636.26	1.545	8710.05				DA6	2	1	8.27724
	4	DA-Result of GFAP-Robo2 - RMS-ROI.tif	5636.26	12.791	72095.2		8.27724		MJF	3	1	25.7474
	5	Result of Mask of MJF GFAP-Robo2 - Proto.tif	5636.26	1.235	6961.32				DA1	4	1	21.924
	6	Result of Mask of MJF GFAP-Robo2 - RMS.tif	5636.26	31.801	179236		25.7474		DA3	5	1	6.98773
	1	Result of Mask of DA 1 LEFT 9 GFAP-Robo2-Proto.tif	5581	0.516	2880.92					Mean	1	17.9752
	2	Result of Mask of DA 1 LEFT 9 GFAP-Robo2-RMS.tif	5581	11.317	63161.2		21.924			sd	0	8.61548
	1	Result of Mask of DA 3 LEFT 9 GFAP-Robo2-Proto.tif	5581	5.354	29881.7					n	6	6
	2	Result of Mask of DA 3 LEFT 9 GFAP-Robo2-RMS.tif	5581	37.414	208805		6.98773			SEM	0	3.51726
						Mean	16.988
		GFAP
		Label	Area	Mean	IntDen		RMS/Proto
	1	Result of GFAP-GFAP - Proto.tif	563627	6.836	3.85286e+06						Normalized to Proto
	2	Result of GFAP-GFAP - RMS.tif	563627	83.024	4.67948e+07		12.1455				Proto	RMS
	3	DA-Result of GFAP-GFAP - ProtoROI.tif	5636.26	5.837	32901.6				R	1	1	12.1455
	4	DA-Result of GFAP-GFAP - RMS-ROI.tif	5636.26	18.337	103354		3.14133		DA6	2	1	3.14133
	5	Result of Mask of MJF GFAP-GFAP - Proto.tif	5636.26	2.687	15142.7				MJF	3	1	12.8411
	6	Result of Mask of MJF GFAP-GFAP - RMS.tif	5636.26	34.5	194449		12.8411		DA1	4	1	15.7979
	1	Result of Mask of DA 1 LEFT 9 GFAP-GFAP-Proto.tif	5581	2.05	11442				DA3	5	1	5.87158
	2	Result of Mask of DA 1 LEFT 9 GFAP-GFAP-RMS.tif	5581	32.388	180759		15.7979			Mean	1	9.95948
	1	Result of Mask of DA 3 LEFT 9 GFAP-GFAP-Proto.tif	5581	8.13	45370.9					sd	0	4.69824
	2	Result of Mask of DA 3 LEFT 9 GFAP-GFAP-RMS.tif	5581	47.733	266399		5.87158			n	6	6
						Mean	8.49988			SEM	0	1.91805
