# Supplementary material for: An implantable human stem cell-derived tissue-engineered rostral migratory stream for directed neuronal replacement
Source: Commun Biol. 2021 Jul 15;4:879. doi: 10.1038/s42003-021-02392-8 (PMC8282659; doi:10.1038/s42003-021-02392-8)
Supplement: Supplementary file 4 — Supplementary Data 2 [file 42003_2021_2392_MOESM4_ESM.xlsx]

## Sheet: Summary
	2D Intensity (RawIntDen)								TE-RMS Intensity (RawIntDen)
	sample	Hoechst	Ezrin	GFAP	Robo2		Hoechst Area		sample	Hoechst	Ezrin	GFAP	Robo2		Hoechst Area
	p5-1	59556615	282918488	281975665	164405996		36046.9		p5-1	22252930	88030537	85213706	89979683		13184.5
	p5-2	102830964	249006336	223398101	223408746		71730.8		p5-2	5512242	57423278	41926447	31468379		4916.21
	p5-3	81299364	297283933	261754109	186905544		55583.7		p5-3	21368124	94788459	96339853	79754030		8535.35
	p7-1	76391195	200070240	230139061	261018037		54467.9		p5-4	4636278	34173841	32559048	25766824		2904.69
	p7-2	71318797	236291822	199995370	207434620		49280.9		p5-5	11498175	50245193	39891676	38765951		6320.18
	p7-3	128096234	231411819	357605181	333560565		103625		p7-1	11676019	63536290	54268008	53449739		5751.92
									p7-2	11485262	62375549	42043989	42067074		4934.8
									p7-3	14715283	56136816	44849124	52003723		8189.75
									p7-4	18577546	67326407	60201157	57590192		12102.9
	Mean	8.65822e+07	2.49497e+08	2.59145e+08	2.29456e+08		61789.3		Mean	1.2893e+07	6.33387e+07	5.46365e+07	5.16569e+07		6842.18
	sd	2.48296e+07	3.56238e+07	5.62856e+07	6.06588e+07		23496.1		sd	6.44553e+06	1.9671e+07	2.3284e+07	2.26698e+07		3144.63
	n	6	6	6	6		6		n	8	8	8	8		8
	SEM	1.01367e+07	1.45434e+07	2.29785e+07	2.47639e+07		9592.25		SEM	2.27884e+06	6.95474e+06	8.23213e+06	8.01498e+06		1111.79
																										Intensities normalized to approx cell number (Hoechst Area) - reorg for graphing
					Intensities normalized to approx cell number (Hoechst Area)
	2D								TE-RMS															Hoechst			Ezrin			GFAP			Robo2
	sample	Hoechst	Ezrin	GFAP	Robo2				sample	Hoechst	Ezrin	GFAP	Robo2							sample	sample			Planar	TE-RMS		Planar	TE-RMS		Planar	TE-RMS		Planar	TE-RMS
	p6-1	1652.2	7848.63	7822.47	4560.89				p5-1	1687.8	6676.8	6463.15	6824.63							p6-1	p5-1		1	1652.2	1687.8	1	7848.63	6676.8	1	7822.47	6463.15	1	4560.89	6824.63
	p6-2	1433.57	3471.4	3114.39	3114.54				p5-2	1121.24	11680.4	8528.2	6400.94							p6-2	p5-2		2	1433.57	1121.24	2	3471.4	11680.4	2	3114.39	8528.2	2	3114.54	6400.94
	p6-3	1462.65	5348.4	4709.19	3362.6				p5-3	2503.49	11105.4	11287.2	9343.97							p6-3	p5-3		3	1462.65	2503.49	3	5348.4	11105.4	3	4709.19	11287.2	3	3362.6	9343.97
	p3-1	1402.5	3673.18	4225.22	4792.14				p5-4	1596.14	11765.1	11209.1	8870.77							p3-1	p5-4		4	1402.5	1596.14	4	3673.18	11765.1	4	4225.22	11209.1	4	4792.14	8870.77
	p3-2	1447.19	4794.8	4058.28	4209.23				p5-5	1819.28	7949.96	6311.79	6133.68							p3-2	p5-5		5	1447.19	1819.28	5	4794.8	7949.96	5	4058.28	6311.79	5	4209.23	6133.68
	p3-3	1236.15	2233.16	3450.94	3218.91				p7-1	2029.93	11046.1	9434.77	9292.51							p3-3	p7-1		6	1236.15	2029.93	6	2233.16	11046.1	6	3450.94	9434.77	6	3218.91	9292.51
									p7-2	2327.4	12639.9	8519.89	8524.57								p7-2		7		2327.4	7		12639.9	7		8519.89	7		8524.57
									p7-3	1796.79	6854.52	5476.25	6349.86								p7-3		8		1796.79	8		6854.52	8		5476.25	8		6349.86
									p7-4	1534.96	5562.81	4974.09	4758.36								p7-4		9		1534.96	9		5562.81	9		4974.09	9		4758.36
	Mean	1439.04	4561.59	4563.42	3876.39				Mean	1824.11	9475.66	8022.72	7388.81										Mean	1439.04	1824.11	Mean	4561.59	9475.66	Mean	4563.42	8022.72	Mean	3876.39	7388.81
	sd	133.11	1943.06	1694.08	734.114				sd	419.251	2682.8	2357.02	1650.8										sd	133.11	419.251	sd	1943.06	2682.8	sd	1694.08	2357.02	sd	734.114	1650.8
	n	6	6	6	6				n	9	9	9	9										n	6	9	n	6	9	n	6	9	n	6	9
	SEM	54.3418	793.252	691.604	299.701				SEM	139.75	894.266	785.674	550.266		TE-RMS : 2D Ratio								SEM	54.3418	139.75	SEM	793.252	894.266	SEM	691.604	785.674	SEM	299.701	550.266
															Hoechst	Ezrin	GFAP	Robo2
															1.26759	2.07727	1.75805	1.90611
	Hoechst				Ezrin			GFAP			Robo2
	2D	TE-RMS			2D	TE-RMS		2D	TE-RMS		2D	TE-RMS
	1652.2	1687.8			7848.63	6676.8		7822.47	6463.15		4560.89	6824.63
	1433.57	1121.24			3471.4	11680.4		3114.39	8528.2		3114.54	6400.94
	1462.65	2503.49			5348.4	11105.4		4709.19	11287.2		3362.6	9343.97
	1402.5	1596.14			3673.18	11765.1		4225.22	11209.1		4792.14	8870.77
	1447.19	1819.28			4794.8	7949.96		4058.28	6311.79		4209.23	6133.68
	1236.15	2029.93			2233.16	11046.1		3450.94	9434.77		3218.91	9292.51
		2327.4				12639.9			8519.89			8524.57
		1796.79				6854.52			5476.25			6349.86
		1534.96				5562.81			4974.09			4758.36
			top of box is upper quartile, bottom is lower quartile, and internal line is the median
			whiskers indicate the highest and lowest values that are not statistical outliers
			the "x" indicates the mean

## Sheet: Hoechst
TE-RMS
	Label	Area	Mean	IntDen	RawIntDen
1	v2 EP 10.2.19 Rat MAC p5 #1 Hoechst.tif	2.33626e+06	4.024	9.40187e+06	22252930
2	v2 EP 10.2.19 Rat MAC p5 #2 Hoechst.tif	2.33626e+06	0.997	2.32892e+06	5512242
3	v2 EP 10.2.19 Rat MAC p5 #3 Hoechst.tif	2.33626e+06	3.864	9.02804e+06	21368124
4	v2 EP 10.2.19 Rat MAC p5 #4 Hoechst.tif	2.33626e+06	0.838	1.95883e+06	4636278
5	v2 EP 10.2.19 Rat MAC p5 #5 Hoechst.tif	2.33626e+06	2.079	4.85798e+06	11498175
6	v2 EP 10.24.19 Rat MAC p7 #1 Hoechst.tif	2.33626e+06	2.112	4.93312e+06	11676019
7	v2 EP 10.24.19 Rat MAC p7 #2 Hoechst.tif	2.33626e+06	2.077	4.85253e+06	11485262
8	v2 EP 10.24.19 Rat MAC p7 #3 Hoechst.tif	2.33626e+06	2.661	6.21721e+06	14715283
9	v2 EP 10.24.19 Rat MAC p7 #4 Hoechst.tif	2.33626e+06	3.36	7.84902e+06	18577546
2D
	Label	Area	Mean	IntDen	RawIntDen
1	EP 9.30.19 2D Rat astros p5 well #1 Hoechst.tif	2.33626e+06	10.771	2.51627e+07	59556615
2	EP 9.30.19 2D Rat astros p5 well #2 Hoechst.tif	2.33626e+06	18.596	4.34461e+07	102830964
3	EP 9.30.19 2D Rat astros p5 well #3 Hoechst.tif	2.33626e+06	14.703	3.4349e+07	81299364
4	EP 10.22.19 2D Rat astros p7 well #1 Hoechst.tif	2.33626e+06	13.815	3.22753e+07	76391195
5	EP 10.22.19 2D Rat astros p7 well #2 Hoechst.tif	2.33626e+06	12.898	3.01322e+07	71318797
6	EP 10.22.19 2D Rat astros p7 well #3 Hoechst.tif	2.33626e+06	23.166	5.41207e+07	128096234

## Sheet: Ezrin
TE-RMS
	Label	Area	Mean	IntDen	RawIntDen
1	v2 EP 10.2.19 Rat MAC p5 #1 Ezrin 488.tif	2.33626e+06	15.92	3.71929e+07	88030537
2	v2 EP 10.2.19 Rat MAC p5 #2 Ezrin 488.tif	2.33626e+06	10.385	2.42614e+07	57423278
3	v2 EP 10.2.19 Rat MAC p5 #3 Ezrin 488.tif	2.33626e+06	17.142	4.00482e+07	94788459
4	v2 EP 10.2.19 Rat MAC p5 #4 Ezrin 488.tif	2.33626e+06	6.18	1.44385e+07	34173841
5	v2 EP 10.2.19 Rat MAC p5 #5 Ezrin 488.tif	2.33626e+06	9.087	2.12286e+07	50245193
6	v2 EP 10.24.19 Rat MAC p7 #1 Ezrin 488.tif	2.33626e+06	11.49	2.68441e+07	63536290
7	v2 EP 10.24.19 Rat MAC p7 #2 Ezrin 488.tif	2.33626e+06	11.28	2.63537e+07	62375549
8	v2 EP 10.24.19 Rat MAC p7 #3 Ezrin 488.tif	2.33626e+06	10.152	2.37178e+07	56136816
9	v2 EP 10.24.19 Rat MAC p7 #4 Ezrin 488.tif	2.33626e+06	12.176	2.84454e+07	67326407
2D
	Label	Area	Mean	IntDen	RawIntDen
1	EP 10.22.19 2D Rat astros p7 well #1 Ezrin.tif	2.33626e+06	51.164	1.19533e+08	282918488
2	EP 10.22.19 2D Rat astros p7 well #2 Ezrin.tif	2.33626e+06	45.032	1.05205e+08	249006336
3	EP 10.22.19 2D Rat astros p7 well #3 Ezrin.tif	2.33626e+06	53.762	1.25603e+08	297283933
4	EP 9.30.19 2D Rat astros p5 well #1 Ezrin.tif	2.33626e+06	36.182	8.45297e+07	200070240
5	EP 9.30.19 2D Rat astros p5 well #2 Ezrin.tif	2.33626e+06	42.732	9.98334e+07	236291822
6	EP 9.30.19 2D Rat astros p5 well #3 Ezrin.tif	2.33626e+06	41.85	9.77716e+07	231411819

## Sheet: GFAP
TE-RMS
	Label	Area	Mean	IntDen	RawIntDen
1	v2 EP 10.2.19 Rat MAC p5 #1 Goat GFAP 568.tif	2.33626e+06	15.41	3.60028e+07	85213706
2	v2 EP 10.2.19 Rat MAC p5 #2 Goat GFAP 568.tif	2.33626e+06	7.582	1.77139e+07	41926447
3	v2 EP 10.2.19 Rat MAC p5 #3 Goat GFAP 568.tif	2.33626e+06	17.423	4.07036e+07	96339853
4	v2 EP 10.2.19 Rat MAC p5 #4 Goat GFAP 568.tif	2.33626e+06	5.888	1.37562e+07	32559048
5	v2 EP 10.2.19 Rat MAC p5 #5 Goat GFAP 568.tif	2.33626e+06	7.214	1.68542e+07	39891676
6	v2 EP 10.24.19 Rat MAC p7 #1 Goat GFAP 568.tif	2.33626e+06	9.814	2.29282e+07	54268008
7	v2 EP 10.24.19 Rat MAC p7 #2 Goat GFAP 568.tif	2.33626e+06	7.603	1.77636e+07	42043989
8	v2 EP 10.24.19 Rat MAC p7 #3 Goat GFAP 568.tif	2.33626e+06	8.111	1.89488e+07	44849124
9	v2 EP 10.24.19 Rat MAC p7 #4 Goat GFAP 568.tif	2.33626e+06	10.887	2.5435e+07	60201157
2D
	Label	Area	Mean	IntDen	RawIntDen
1	EP 9.30.19 2D Rat astros p5 well #1 Gfap.tif	2.33626e+06	40.4	9.43858e+07	223398101
2	EP 9.30.19 2D Rat astros p5 well #2 Gfap.tif	2.33626e+06	50.994	1.19135e+08	281975665
3	EP 9.30.19 2D Rat astros p5 well #3 Gfap.tif	2.33626e+06	47.337	1.10591e+08	261754109
4	EP 10.22.19 2D Rat astros p7 well #1 Gfap.tif	2.33626e+06	41.619	9.72338e+07	230139061
5	EP 10.22.19 2D Rat astros p7 well #2 Gfap.tif	2.33626e+06	36.168	8.44981e+07	199995370
6	EP 10.22.19 2D Rat astros p7 well #3 Gfap.tif	2.33626e+06	64.671	1.51088e+08	357605181

## Sheet: Robo2
TE-RMS
	Label	Area	Mean	IntDen	RawIntDen
1	v2 EP 10.2.19 Rat MAC p5 #1 Robo2 647.tif	2.33626e+06	16.272	3.80164e+07	89979683
2	v2 EP 10.2.19 Rat MAC p5 #2 Robo2 647.tif	2.33626e+06	5.691	1.32954e+07	31468379
3	v2 EP 10.2.19 Rat MAC p5 #3 Robo2 647.tif	2.33626e+06	14.423	3.36961e+07	79754030
4	v2 EP 10.2.19 Rat MAC p5 #4 Robo2 647.tif	2.33626e+06	4.66	1.08865e+07	25766824
5	v2 EP 10.2.19 Rat MAC p5 #5 Robo2 647.tif	2.33626e+06	7.011	1.63786e+07	38765951
6	v2 EP 10.24.19 Rat MAC p7 #1 Robo2 647.tif	2.33626e+06	9.666	2.25825e+07	53449739
7	v2 EP 10.24.19 Rat MAC p7 #2 Robo2 647.tif	2.33626e+06	7.608	1.77734e+07	42067074
8	v2 EP 10.24.19 Rat MAC p7 #3 Robo2 647.tif	2.33626e+06	9.405	2.19716e+07	52003723
9	v2 EP 10.24.19 Rat MAC p7 #4 Robo2 647.tif	58406400	10.415	608296403	57590192
2D
	Label	Area	Mean	IntDen	RawIntDen
1	EP 9.30.19 2D Rat astros p5 well #1 Robo2.tif	2.33626e+06	29.732	6.94616e+07	164405996
2	EP 9.30.19 2D Rat astros p5 well #2 Robo2.tif	2.33626e+06	40.402	9.43903e+07	223408746
3	EP 9.30.19 2D Rat astros p5 well #3 Robo2.tif	2.33626e+06	33.801	7.89676e+07	186905544
4	EP 10.22.19 2D Rat astros p7 well #1 Robo2.tif	2.33626e+06	47.204	1.1028e+08	261018037
5	EP 10.22.19 2D Rat astros p7 well #2 Robo2.tif	2.33626e+06	37.513	8.76412e+07	207434620
6	EP 10.22.19 2D Rat astros p7 well #3 Robo2.tif	2.33626e+06	60.323	1.40929e+08	333560565

## Sheet: Hoechst Masks
TE-RMS
Slice	Count	Total Area	Average Size	%Area	Mean	IntDen
Mask of v2 EP 10.2.19 Rat MAC p5 #1 Hoechst.tif	337	13184.5	39.123	0.564	0	0
Mask of v2 EP 10.2.19 Rat MAC p5 #2 Hoechst-1.tif	98	4916.21	50.165	0.21	0	0
Mask of v2 EP 10.2.19 Rat MAC p5 #3 Hoechst.tif	221	8535.35	38.621	0.365	0	0
Mask of v2 EP 10.2.19 Rat MAC p5 #4 Hoechst.tif	64	2904.69	45.386	0.124	0	0
Mask of v2 EP 10.2.19 Rat MAC p5 #5 Hoechst.tif	158	6320.18	40.001	0.271	0	0
Mask of v2 EP 10.24.19 Rat MAC p7 #1 Hoechst.tif	116	5751.92	49.586	0.246	0	0
Mask of v2 EP 10.24.19 Rat MAC p7 #2 Hoechst.tif	86	4934.8	57.381	0.211	0	0
Mask of v2 EP 10.24.19 Rat MAC p7 #3 Hoechst.tif	113	8189.75	72.476	0.351	0	0
Mask of v2 EP 10.24.19 Rat MAC p7 #4 Hoechst.tif	176	12102.9	68.767	0.518	0	0
2D
Slice	Count	Total Area	Average Size	%Area	Mean	IntDen
Mask of EP 9.30.19 2D Rat astros p5 well #1 Hoechst.tif	439	36046.9	82.111	1.543	0	0
Mask of EP 9.30.19 2D Rat astros p5 well #2 Hoechst.tif	602	71730.8	119.154	3.07	0	0
Mask of EP 9.30.19 2D Rat astros p5 well #3 Hoechst.tif	524	55583.7	106.076	2.379	0	0
Mask of EP 10.22.19 2D Rat astros p7 well #1 Hoechst.tif	378	54467.9	144.095	2.331	0	0
Mask of EP 10.22.19 2D Rat astros p7 well #2 Hoechst.tif	307	49280.9	160.524	2.109	0	0
Mask of EP 10.22.19 2D Rat astros p7 well #3 Hoechst.tif	638	103625	162.422	4.436	0	0
