# Supplementary material for: An implantable human stem cell-derived tissue-engineered rostral migratory stream for directed neuronal replacement
Source: Commun Biol. 2021 Jul 15;4:879. doi: 10.1038/s42003-021-02392-8 (PMC8282659; doi:10.1038/s42003-021-02392-8)
Supplement: Supplementary file 6 — Supplementary Data 4 [file 42003_2021_2392_MOESM6_ESM.xlsx]

## Sheet: Summary
	2D Intensity (RawIntDen)								TE-RMS Intensity (RawIntDen)
	sample	Hoechst	Ezrin	GFAP	Robo2		Hoechst Area		sample	Hoechst	Ezrin	GFAP	Robo2		Hoechst Area
	p6-1	99743710	134091025	91496645	158924821		88514.2		p3-1	37257679	66533817	80548804	66718089		20292.3
	p6-2	62270138	93118981	148671000	121431014		44309.7		p7-1	41223179	53775957	91656131	53712382		21672.2
	p6-3	47489074	63020539	77495015	70659445		30300.9		p7-2	37670541	87314509	110955439	72794955		21205.3
	p3-1	212417888	213783227	227436038	251360769		114176		p7-4	48496202	102664787	99412398	86996441		28507.4
	p3-2	148624842	160163864	173651952	208061765		77838.5		p7-5	32640314	99005711	121217563	87691659		32593.8
	p3-3	158406325	173110515	160948803	190865836		73919.8
									Intensities normalized to approx cell number (Hoechst Area)
	2D								TE-RMS														Hoechst			Ezrin			GFAP			Robo2
	sample	Hoechst	Ezrin	GFAP	Robo2				sample	Hoechst	Ezrin	GFAP	Robo2										Planar	TE-RMS		Planar	TE-RMS		Planar	TE-RMS		Planar	TE-RMS
	p6-1	1126.87	1514.91	1033.69	1795.47				p3-1	1836.05	3278.78	3969.43	3287.86									1	1126.87	1836.05	1	1514.91	3278.78	1	1033.69	3969.43	1	1795.47	3287.86
	p6-2	1405.34	2101.55	3355.27	2740.51				p7-1	1902.13	2481.34	4229.21	2478.41									2	1405.34	1902.13	2	2101.55	2481.34	2	3355.27	4229.21	2	2740.51	2478.41
	p6-3	1567.25	2079.83	2557.52	2331.93				p7-2	1776.47	4117.58	5232.45	3432.87									3	1567.25	1776.47	3	2079.83	4117.58	3	2557.52	5232.45	3	2331.93	3432.87
	p3-1	1860.45	1872.41	1991.98	2201.53				p7-4	1701.18	3601.34	3487.25	3051.72									4	1860.45	1701.18	4	1872.41	3601.34	4	1991.98	3487.25	4	2201.53	3051.72
	p3-2	1909.4	2057.64	2230.93	2672.99				p7-5	1001.43	3037.56	3719.04	2690.44									5	1909.4	1001.43	5	2057.64	3037.56	5	2230.93	3719.04	5	2672.99	2690.44
	p3-3	2142.95	2341.87	2177.34	2582.07																	6	2142.95		6	2341.87		6	2177.34		6	2582.07
																						7			7			7			7
	Mean	1668.71	1994.7	2224.46	2387.42				Mean	1643.45	3303.32	4127.48	2988.26									8			8			8			8
	sd	372.25	278.678	756.82	355.569				sd	366.48	612.112	676.94	400.035									9			9			9			9
	n	6	6	6	6				n	5	5	5	5		TE-RMS : 2D Ratio
	SEM	151.97	113.77	308.971	145.16				SEM	163.895	273.745	302.737	178.901		Hoechst	Ezrin	GFAP	Robo2				Mean	1668.71	1643.45	Mean	1994.7	3303.32	Mean	2224.46	4127.48	Mean	2387.42	2988.26
															0.984864	1.65605	1.8555	1.25167				sd	372.25	366.48	sd	278.678	612.112	sd	756.82	676.94	sd	355.569	400.035
																						n	6	5	n	6	5	n	6	5	n	6	5
																						SEM	151.97	163.895	SEM	113.77	273.745	SEM	308.971	302.737	SEM	145.16	178.901
	Hoechst				Ezrin			GFAP			Robo2
	2D	TE-RMS			2D	TE-RMS		2D	TE-RMS		2D	TE-RMS
	1126.87	1836.05			1514.91	3278.78		1033.69	3969.43		1795.47	3287.86
	1405.34	1902.13			2101.55	2481.34		3355.27	4229.21		2740.51	2478.41
	1567.25	1776.47			2079.83	4117.58		2557.52	5232.45		2331.93	3432.87
	1860.45	1701.18			1872.41	3601.34		1991.98	3487.25		2201.53	3051.72
	1909.4	1001.43			2057.64	3037.56		2230.93	3719.04		2672.99	2690.44
	2142.95				2341.87			2177.34			2582.07

## Sheet: Hoechst
TE-RMS
	Label	Area	Mean	IntDen	RawIntDen
1	v2 EP 9.14.19 Human GMSC MAC p3 #1 Hoechst.tif	2.33626e+06	6.738	1.57414e+07	37257679
1	v2 EP 9.28.19 Human GMSC MAC p7 #1 Hoechst-a.tif	2.33626e+06	7.455	1.74168e+07	41223179
3	v2 EP 9.28.19 Human GMSC MAC p7 #2 Hoechst.tif	2.33626e+06	6.813	1.59158e+07	37670541
4	v2 EP 9.28.19 Human GMSC MAC p7 #4 Hoechst.tif	2.33626e+06	8.77	2.04897e+07	48496202
5	v2 EP 9.28.19 Human GMSC MAC p7 #5 Hoechst.tif	2.33626e+06	5.903	1.37905e+07	32640314
2D
HIGH EXP	Label	Area	Mean	IntDen	RawIntDen
1	EP 9.26.19 GMSC human 2D astros p6 well #1 Hoechst.tif	2.33626e+06	18.038	4.21417e+07	99743710
2	EP 9.26.19 GMSC human 2D astros p6 well #2 Hoechst.tif	2.33626e+06	11.261	2.63092e+07	62270138
3	EP 9.26.19 GMSC human 2D astros p6 well #3 Hoechst.tif	2.33626e+06	8.588	2.00641e+07	47489074
4	EP 9.12.19 GMSC human 2D astros p3 well #1 Hoechst.tif	2.33626e+06	38.415	8.97466e+07	212417888
5	EP 9.12.19 GMSC human 2D astros p3 well #2 Hoechst.tif	2.33626e+06	26.878	6.2794e+07	148624842
6	EP 9.12.19 GMSC human 2D astros p3 well #3 Hoechst.tif	2.33626e+06	28.647	6.69267e+07	158406325

## Sheet: Ezrin
TE-RMS
	Label	Area	Mean	IntDen	RawIntDen
1	v2 EP 9.14.19 Human GMSC MAC p3 #1 Ezrin 488.tif	2.33626e+06	12.032	2.81106e+07	66533817
1	v2 EP 9.28.19 Human GMSC MAC p7 #1 Ezrin 488-a.tif	2.33626e+06	9.725	2.27204e+07	53775957
3	v2 EP 9.28.19 Human GMSC MAC p7 #2 Ezrin 488.tif	2.33626e+06	15.79	3.68904e+07	87314509
4	v2 EP 9.28.19 Human GMSC MAC p7 #4 Ezrin 488.tif	2.33626e+06	18.566	4.33759e+07	102664787
5	v2 EP 9.28.19 Human GMSC MAC p7 #5 Ezrin 488.tif	2.33626e+06	17.905	4.18299e+07	99005711
2D
	Label	Area	Mean	IntDen	RawIntDen
1	EP 9.26.19 GMSC human 2D astros p6 well #1 Ezrin 488.tif	2.33626e+06	24.25	5.66535e+07	134091025
2	EP 9.26.19 GMSC human 2D astros p6 well #2 Ezrin 488.tif	2.33626e+06	16.84	3.93428e+07	93118981
3	EP 9.26.19 GMSC human 2D astros p6 well #3 Ezrin 488.tif	2.33626e+06	11.397	2.66262e+07	63020539
4	EP 9.12.19 GMSC human 2D astros p3 well #1 Ezrin 488.tif	2.33626e+06	38.662	9.03235e+07	213783227
5	EP 9.12.19 GMSC human 2D astros p3 well #2 Ezrin 488.tif	2.33626e+06	28.965	6.76693e+07	160163864
6	EP 9.12.19 GMSC human 2D astros p3 well #3 Ezrin 488.tif	2.33626e+06	31.306	7.31392e+07	173110515

## Sheet: GFAP
TE-RMS
	Label	Area	Mean	IntDen	RawIntDen
1	v2 EP 9.14.19 Human GMSC MAC p3 #1 Goat GFAP 568.tif	2.33626e+06	14.567	3.40319e+07	80548804
1	v2 EP 9.28.19 Human GMSC MAC p7 #1 Goat GFAP 568-a.tif	2.33626e+06	16.576	3.87247e+07	91656131
3	v2 EP 9.28.19 Human GMSC MAC p7 #2 Goat GFAP 568.tif	2.33626e+06	20.066	4.68787e+07	110955439
4	v2 EP 9.28.19 Human GMSC MAC p7 #4 Goat GFAP 568.tif	2.33626e+06	17.978	4.20018e+07	99412398
5	v2 EP 9.28.19 Human GMSC MAC p7 #5 Goat GFAP 568.tif	2.33626e+06	21.922	5.12145e+07	121217563
2D
	Label	Area	Mean	IntDen	RawIntDen
1	EP 9.26.19 GMSC human 2D astros p6 well #1 Goat Gfap 568.tif	2.33626e+06	26.886	6.28135e+07	148671000
2	EP 9.26.19 GMSC human 2D astros p6 well #2 Goat Gfap 568.tif	2.33626e+06	16.547	3.86574e+07	91496645
3	EP 9.26.19 GMSC human 2D astros p6 well #3 Goat Gfap 568.tif	2.33626e+06	14.015	3.27417e+07	77495015
4	EP 9.12.19 GMSC human 2D astros p3 well #1 Goat Gfap 568.tif	2.33626e+06	41.131	9.60918e+07	227436038
5	EP 9.12.19 GMSC human 2D astros p3 well #2 Goat Gfap 568.tif	2.33626e+06	31.404	7.3368e+07	173651952
6	EP 9.12.19 GMSC human 2D astros p3 well #3 Goat Gfap 568.tif	2.33626e+06	29.107	6.80009e+07	160948803

## Sheet: Robo2
TE-RMS
	Label	Area	Mean	IntDen	RawIntDen
1	v2 EP 9.14.19 Human GMSC MAC p3 #1 Robo2 647.tif	2.33626e+06	12.066	2.81884e+07	66718089
1	v2 EP 9.28.19 Human GMSC MAC p7 #1 Robo2 647-a.tif	2.33626e+06	9.714	2.26935e+07	53712382
3	v2 EP 9.28.19 Human GMSC MAC p7 #2 Robo2 647.tif	2.33626e+06	13.165	3.07559e+07	72794955
4	v2 EP 9.28.19 Human GMSC MAC p7 #4 Robo2 647.tif	2.33626e+06	15.733	3.6756e+07	86996441
5	v2 EP 9.28.19 Human GMSC MAC p7 #5 Robo2 647.tif	2.33626e+06	15.859	3.70498e+07	87691659
2D
	Label	Area	Mean	IntDen	RawIntDen
1	EP 9.26.19 GMSC human 2D astros p6 well #1 Robo2 647.tif	2.33626e+06	28.741	6.71458e+07	158924821
2	EP 9.26.19 GMSC human 2D astros p6 well #2 Robo2 647.tif	2.33626e+06	21.96	5.13046e+07	121431014
3	EP 9.26.19 GMSC human 2D astros p6 well #3 Robo2 647.tif	2.33626e+06	12.778	2.98536e+07	70659445
4	EP 9.12.19 GMSC human 2D astros p3 well #1 Robo2 647.tif	2.33626e+06	45.457	1.062e+08	251360769
5	EP 9.12.19 GMSC human 2D astros p3 well #2 Robo2 647.tif	2.33626e+06	37.627	8.79062e+07	208061765
6	EP 9.12.19 GMSC human 2D astros p3 well #3 Robo2 647.tif	2.33626e+06	34.517	8.06409e+07	190865836

## Sheet: Hoechst Masks
TE-RMS
Slice	Count	Total Area	Average Size	%Area	Mean	IntDen
Mask of v2 EP 9.14.19 Human GMSC MAC p3 #1 Hoechst.tif	87	20292.3	233.244	0.869	255	59477.3
Mask of v2 EP 9.28.19 Human GMSC MAC p7 #1 Hoechst.tif	117	21672.2	185.232	0.928	255	47234.2
Mask of v2 EP 9.28.19 Human GMSC MAC p7 #2 Hoechst.tif	155	21205.3	136.808	0.908	255	34886.1
Mask of v2 EP 9.28.19 Human GMSC MAC p7 #4 Hoechst.tif	183	28507.4	155.778	1.22	255	39723.4
Mask of v2 EP 9.28.19 Human GMSC MAC p7 #5 Hoechst.tif	133	32593.8	245.066	1.395	255	62491.8
2D
Slice	Count	Total Area	Average Size	%Area	Mean	IntDen
Mask of EP 9.26.19 GMSC human 2D astros p6 well #1 Hoechst.tif	505	88514.2	175.276	3.789	255	44695.3
Mask of EP 9.26.19 GMSC human 2D astros p6 well #2 Hoechst.tif	272	44309.7	162.903	1.897	255	41540.4
Mask of EP 9.26.19 GMSC human 2D astros p6 well #3 Hoechst.tif	194	30300.9	156.19	1.297	255	39828.5
Mask of EP 9.12.19 GMSC human 2D astros p3 well #1 Hoechst.tif	840	114176	135.923	4.887	255	34660.5
Mask of EP 9.12.19 GMSC human 2D astros p3 well #2 Hoechst.tif	574	77838.5	135.607	3.332	255	34579.8
Mask of EP 9.12.19 GMSC human 2D astros p3 well #3 Hoechst.tif	577	73919.8	128.111	3.164	255	32668.2

## Sheet: Sheet1
	Label	Area	Mean	IntDen	RawIntDen
1	EP 9.12.19 GMSC human 2D astros p3 well #1 10x high exposu Robo2 647.tif	2336256	51.43	1.20153e+08	284386699
2	EP 9.14.19 Human GMSC MAC p3 #1 - 10x Robo2 647.tif	2336256	15.145	3.53822e+07	83744920
	Slice	Count	Total Area	Average Size	%Area	Mean	IntDen
	Mask of EP 9.12.19 GMSC human 2D astros p3 well #1 10x high exposu Hoechst.tif	840	114176	135.923	4.887	255	34660.5
	Mask of EP 9.14.19 Human GMSC MAC p3 #1 - 10x Hoechst-1.tif	68	21545.4	316.844	0.922	255	80795.3
			2D	2490.78		Ratio
			TE-RMS	3886.9		1.56052
	Label	Area	Mean	IntDen	RawIntDen
1	EP 9.12.19 GMSC human 2D astros p3 well #1 10x high exposu Hoechst.tif	2.33626e+06	42.625	9.95833e+07	235699989
2	EP 9.14.19 Human GMSC MAC p3 #1 - 10x Hoechst.tif	2.33626e+06	8.779	2.05091e+07	48542259
			2D	2064.36		Ratio
			TE-RMS	2253.02		1.09139
