# Supplementary material for: An implantable human stem cell-derived tissue-engineered rostral migratory stream for directed neuronal replacement
Source: Commun Biol. 2021 Jul 15;4:879. doi: 10.1038/s42003-021-02392-8 (PMC8282659; doi:10.1038/s42003-021-02392-8)
Supplement: Supplementary file 7 — Supplementary Data 5 [file 42003_2021_2392_MOESM7_ESM.xlsx]

## Sheet: 1mm Particles
	TE-RMS
	Slice	Count	Total Area	Average Size	%Area	Mean	IntDen
	Result of MAX_MAC_1_Hoechst-1mm.tif	61	10674.1	174.985	3.322	255	44621.2
	Result of MAX_GMSC MAC cort agg 3 Hoechst 10x flip-1mm.tif	94	12107.8	128.806	3.769	255	32845.6
	Result of MAX_GMSC MAC cort agg 2 10x Hoechst-flip-1mm.tif	41	18366.4	447.961	5.717	255	114230
	Result of MAX_GMSC MAC cort agg 1 Hoechst - Human-1mm.tif	14	21270.9	1519.35	6.52	255	387435					Total Area
	mean	52.5	15604.8	567.776	4.832	255	144783					Coll	Lam+Coll	TE-RMS
	n	4	4	4	4	4	4				1	2456.48	4787.81	10674.1
	sd	33.7095	5042.23	649.829	1.53217	0	165706				2	744.668	936.242	12107.8
	sem	16.8548	2521.12	324.914	0.766085	0	82853.1				3	741.578	2410.13	18366.4
											4	3451.43	1578.94	21270.9
	laminin + collagen										5		3656.91
	Slice	Count	Total Area	Average Size	%Area	Mean	IntDen
	MAX_laminin + collagen control 5 _ R3W2 _ Hoechst_10x-1mm.tif	62	4787.81	77.223	1.49	255	19691.8					Coll	Lam+Coll	TE-RMS
	MAX_laminin + collagen control 4 _ R3W3 _ Hoechst_10x-1mm.tif	34	936.242	27.537	0.291	255	7021.81				Mean Nuclear Area	1848.54	2674.01	15604.8
	MAX_laminin + collagen control 3 _ R3W3 _ Hoechst_10x-1mm.tif	70	2410.13	34.43	0.75	255	8779.75				SEM	669.747	697.241	2521.12
	MAX_laminin + collagen control 2 _ R3W3 _ Hoechst_10x-1mm.tif	22	1578.94	71.77	0.491	255	18301.4
	MAX_laminin + collagen control 1 _ R3W1 _ Hoechst_10x-1mm.tif	88	3656.91	41.556	1.138	255	10596.7
	mean	55.2	2674.01	50.5032	0.832	255	12878.3
	n	5	5	5	5	5	5
	sd	26.8924	1559.08	22.5392	0.485357	0	5747.52
	sem	12.0266	697.241	10.0799	0.217058	0	2570.37
	collagen
	Slice	Count	Total Area	Average Size	%Area	Mean	IntDen
	MAX_collagen control 4 _ R2W2 _ Hoechst_10x-1mm.tif	53	2456.48	46.349	0.765	255	11818.9
	MAX_collagen control 3 _ R2W2 _ Hoechst_10x-1mm.tif	21	744.668	35.46	0.232	255	9042.39
	MAX_collagen control 2 _ R2W2 _ Hoechst_10x-1mm.tif	23	741.578	32.243	0.231	255	8221.84
	MAX_collagen control 1 _ R2W1 _ Hoechst_10x-1mm.tif	68	3451.43	50.756	1.074	255	12942.9
	mean	41.25	1848.54	41.202	0.5755	255	10506.5
	n	4	4	4	4	4	4
	sd	23.0705	1339.49	8.77505	0.416767	0	2237.67
	sem	11.5353	669.747	4.38753	0.208384	0	1118.83

## Sheet: TheRest Particles
up to 2.5 mm beyond the initial 1mm (1- 3.5 mm from aggregate)
	TE-RMS
	Slice	Count	Total Area	Average Size	%Area	Mean	IntDen
	Result of MAX_GMSC MAC cort agg 2 10x Hoechst-flip-TheRest.tif	68	7000.19	102.944	0.873	255	26250.7
	Result of MAX_GMSC MAC cort agg 1 Hoechst - Human-TheRest.tif	56	10462.4	186.829	0.913	255	47641.4
	Result of MAX_MAC_1_Hoechst-TheRest.tif	96	16135.5	168.078	2.013	255	42859.9
	Result of MAX_GMSC MAC cort agg 3 Hoechst 10x flip-TheRest.tif	90	7262.83	80.698	0.906	255	20578
	mean	77.5	10215.2	134.637	1.17625	255	34332.5
	n	4	4	4	4	4	4
	sd	18.7172	4249.07	50.8467	0.558106	0	12965.9						Total Area
	sem	9.3586	2124.54	25.4234	0.279053	0	6482.96						Coll	Lam+Coll	TE-RMS
												1	4.635	23.174	7000.19
	laminin + collagen											2	727.673	160.675	10462.4
	Slice	Count	Total Area	Average Size	%Area	Mean	IntDen					3	30.899	30.899	16135.5
	MAX_laminin + collagen control 5 _ R3W2 _ Hoechst_10x-TheRest.tif	1	23.174	23.174	0.003	255	5909.45					4	103.512	33.989	7262.83
	MAX_laminin + collagen control 4 _ R3W3 _ Hoechst_10x-TheRest.tif	8	160.675	20.084	0.02	255	5121.52					5		23.174
	MAX_laminin + collagen control 3 _ R3W3 _ Hoechst_10x-TheRest.tif	3	30.899	10.3	0.004	255	2626.42
	MAX_laminin + collagen control 2 _ R3W3 _ Hoechst_10x-TheRest.tif	1	33.989	33.989	0.005	255	8667.19					Mean Nuclear Area	216.68	54.3822	10215.2
	MAX_laminin + collagen control 1 _ R3W1 _ Hoechst_10x-TheRest.tif	1	23.174	23.174	0.003	255	5909.45					SEM	171.61	26.6584	2124.54
	mean	2.8	54.3822	22.1442	0.007	255	5646.81
	n	5	5	5	5	5	5
	sd	3.03315	59.61	8.4698	0.00731437	0	2159.82
	sem	1.35647	26.6584	3.78781	0.00327109	0	965.902
	collagen
	Slice	Count	Total Area	Average Size	%Area	Mean	IntDen
	MAX_collagen control 4 _ R2W2 _ Hoechst_10x-TheRest.tif	1	4.635	4.635	0.0005782	255	1181.89
	MAX_collagen control 3 _ R2W2 _ Hoechst_10x-TheRest.tif	25	727.673	29.107	0.091	255	7422.27
	MAX_collagen control 2 _ R2W2 _ Hoechst_10x-TheRest.tif	2	30.899	15.45	0.004	255	3939.63
	MAX_collagen control 1 _ R2W1 _ Hoechst_10x-TheRest.tif	8	103.512	12.939	0.013	255	3299.44
	mean	9	216.68	15.5327	0.0271445	255	3960.81
	n	4	4	4	4	4	4
	sd	11.1056	343.219	10.1613	0.0428914	0	2591.13
	sem	5.55278	171.61	5.08065	0.0214457	0	1295.57
